# Supplementary material for: Calcium‐dependent protein kinase PpCDPK29‐mediated Ca2+‐ROS signal and PpHSFA2a phosphorylation regulate postharvest chilling tolerance of peach fruit
Source: Plant Biotechnol J. 2025 Feb 27;23(6):1938–53. doi: 10.1111/pbi.70024 (PMC12120869; doi:10.1111/pbi.70024)
Supplement: Supplementary file 2 — Table S1 The sequence of primers used in this study. [file PBI-23-1938-s001.xlsx]

## Sheet: Sheet1
Gene name	Forward Primer (5'-3')	Reverse Primer (5'-3')
PpActin	TGCCATTGAAATCCTGAAAC	ACCAATTGGATCATCCTCCT
PpCDPK29	CTTCCTCATCAGATTCACCTCC	GTGTAGAAGATGTTTATGTCCACGT
PpSOD	CTCACCCACTTCCTCACTCCTC	GTTGTAGGCCCATCGTCTTCTT
PpCAT1	CAGTGAATGCTCCCAAGTGTCC	GATGAATCGCTCTTGCCTGTCT
PpRBOHC	ACTGGAAGGAGTTAGTGGGATT	AGTGAGTGGCACAGCTAGGTAC
PpRBOHD	GCAGTCCCAGTTGTCCTTTACG	CGCTCTTGTATTTGAAACCCTGA
PpHSFA2a	TAAAGCACTCAATAGCCCATCT	ATTCATCGCCCACCACAATAAC
PpHSP18.5	TTCCCTTCCTCCTCATCACTCT	TGTCGTTCTTGTCCTCCTTCTC
PpHSP70	CGATTCTCCGACCCATCAGTCC	ACAGTCACCACAGCGTTCTTTAT
PpGSTU7	ATCCCGTCCATAAGAAAATCC	ACATACCTTGCCCAAAATCG
PpGSTU19	GGAAGACCCGTATGCGAATC	CAACAGCTTGAAGCACTCTATCA
PpGoLS1	GTGAAAGGCGTCGTCGGATT	CATGGCGAACTGGGTCTGGT
PpBMA1	CATGAAATCGGCGTAACACT	CATGAAATCGGCGTAACACT
SIActin	GATCAGCGTATCCTTCAGAG	GGCATTGTAGCAGAGAAAAC
DetM	ACGGCAAAGCTAAAGCAAAGCA	ATATTGGACCAATTTGATTTGGCAT
Cas9	TGGATGACTCTTTCTTCCA	CCCTCGATGAGGAAGTGT
PpCDPK29-GFP	AAGTCCGGAGCTAGCtctagaATGGGGCTCTGCTTCACCA	GCCCTTGCTCACCATggatccTCTTAGTTTATCTTCAGAATCTTGAACTCC
PpHSFA2a-GFP	AAGTCCGGAGCTAGCtctagaATGGATGGAGTGGCGGTGA	GCCCTTGCTCACCATggatccAGGCTTGGACCTGATTAGATAACC
PpCDPK29-BK	atggccatggaggccgaattcATGGGGCTCTGCTTCACCA	atgcggccgctgcaggtcgacTCTTAGTTTATCTTCAGAATCTTGAACTCC
PpCDPK29-1-BK	atggccatggaggccgaattcATGGGGCTCTGCTTCACCA	atgcggccgctgcaggtcgacCATCCATGGATGTTCAAGAACTTCAGC
PpCDPK29-2-BK	atggccatggaggccgaattcTACACCCTTGAAAAGGAGCTGGGA	atgcggccgctgcaggtcgacCATCCATGGATGTTCAAGAACTTCAGC
PpCDPK29-3-BK	atggccatggaggccgaattcACGAAAGATGGTGAAGCCTCTGA	atgcggccgctgcaggtcgacTCTTAGTTTATCTTCAGAATCTTGAACTCC
PpHSFA2a-BK	atggccatggaggccgaattcATGGATGGAGTGGCGGTGA	atgcggccgctgcaggtcgacAGGCTTGGACCTGATTAGATAACC
PpHSFA2a-AD	ATGGCCATGGAGGCCAGTGAATTCATGGATGGAGTGGCGGTGA	ATCTGCAGCTCGAGCTCGATGGATCCAGGCTTGGACCTGATTAGATAACC
PpRBOHD-AD	ATGGCCATGGAGGCCAGTGAATTCATGGGGAGCCGGCGTCAC	ATCTGCAGCTCGAGCTCGATGGATCCGAAGTTCTCTTTATGAAATTCGAACTTG
PpRBOHC-AD	ATGGCCATGGAGGCCAGTGAATTCATGGGAACAAATGAGGTTGGAG	ATCTGCAGCTCGAGCTCGATGGATCCGAAATTCTCTTTATGGAAATCAAATTG
PpCAT1-AD	ATGGCCATGGAGGCCAGTGAATTCATGGATCCTTACAAGCACCGC	ATCTGCAGCTCGAGCTCGATGGATCCAATGCTTGGCCTCACATTGAG
PpSOD-AD	ATGGCCATGGAGGCCAGTGAATTCATGCAAGCAGCCTTGGCA	ATCTGCAGCTCGAGCTCGATGGATCCCACTGGTGTCAAACCAACCACA
PpCDPK29-nLUC	CTCGGTACCCGGGGATCCATGGGGCTCTGCTTCACCA	GTACGAGATCTGGTCGACTCTTAGTTTATCTTCAGAATCTTGAACTCC
PpHSFA2a-cLUC	GCGTCCCGGGGCGGTACCATGGATGGAGTGGCGGTGA	AGTCCATTTGTTGGATCCAGGCTTGGACCTGATTAGATAACC
PpRBOHC-cLUC	GCGTCCCGGGGCGGTACCATGGGAACAAATGAGGTTGGAG	AGTCCATTTGTTGGATCC GAAATTCTCTTTATGGAAATCAAATTG
PpRBOHD-cLUC	GCGTCCCGGGGCGGTACCATGGGGAGCCGGCGTCAC	AGTCCATTTGTTGGATCCGAAGTTCTCTTTATGAAATTCGAACTTG
PpCAT1-cLUC	GCGTCCCGGGGCGGTACC ATGGATCCTTACAAGCACCGC	AGTCCATTTGTTGGATCCAATGCTTGGCCTCACATTGAG
PpSOD-cLUC	GCGTCCCGGGGCGGTACCATGCAAGCAGCCTTGGCA	AGTCCATTTGTTGGATCCCACTGGTGTCAAACCAACCACA
PpCDPK29-YNE	gagaacacgggggactctagaATGGGGCTCTGCTTCACCA	gacagtactatcgatggatccTCTTAGTTTATCTTCAGAATCTTGAACTCC
PpHSFA2a-YCE	gagaacacgggggactctagaATGGATGGAGTGGCGGTGA	gacagtactatcgatggatccAGGCTTGGACCTGATTAGATAACC
PpRBOHC-YCE	gagaacacgggggactctagaATGGGAACAAATGAGGTTGGAG	gacagtactatcgatggatccAGCATACTCTGGGTTGAGTGCTATAG
PpRBOHD-YCE	gagaacacgggggactctagaATGGGGAGCCGGCGTCAC	gacagtactatcgatggatccGAAGTTCTCTTTATGAAATTCGAACTTG
PpCAT1-YCE	gagaacacgggggactctagaATGGATCCTTACAAGCACCGC	gacagtactatcgatggatccAATGCTTGGCCTCACATTGAG
PpCDPK29-His	AGGCATATGGAGCTCggtaccATGGGGCTCTGCTTCACCA	GACAAGCTTGAATTCggatccTCTTAGTTTATCTTCAGAATCTTGAACTCC
PpCDPK29-GST	GGTTCCGCGTggatccATGGGGCTCTGCTTCACCA	AGTCACGATgcggccgcTCTTAGTTTATCTTCAGAATCTTGAACTCC
PpHSFA2a-GST	GGTTCCGCGTggatccATGGATGGAGTGGCGGTGA	AGTCACGATgcggccgc AGGCTTGGACCTGATTAGATAACC
PpHSFA2a-His	ATGGAGCTCGGTACCCTCGAGATGGATGGAGTGGCGGTGA	AGCAGAGATTACCTATCTAGAAGGCTTGGACCTGATTAGATAACC
PpRBOHD-His	AGGCATATGGAGCTCggtaccATGGGGAGCCGGCGTCAC	GACAAGCTTGAATTCggatccGAAGTTCTCTTTATGAAATTCGAACTTG
PpRBOHC-His	AGGCATATGGAGCTCggtaccATGGGAACAAATGAGGTTGGAG	GACAAGCTTGAATTCggatccGAAATTCTCTTTATGGAAATCAAATTG
PpCAT1-GST	GGTTCCGCGTggatccATGGATCCTTACAAGCACCGC	AGTCACGATgcggccgcAATGCTTGGCCTCACATTGAG
PpSOD-GST	GGTTCCGCGTggatccATGCAAGCAGCCTTGGCA	AGTCACGATgcggccgcCACTGGTGTCAAACCAACCACA
PpHSFA2a-TRV2	aaggttaccgaattctctagaCGATGGGAATTTGCCAACG	ggcctcgagacgcgtgagctcAAGGAAAGCCATAATCTGCTGTTG
PpHSFA2a-PEAQ	CAAATTCGCGaccggtATGGATGGAGTGGCGGTGA	AGTTAAAGGCctcgagAGGCTTGGACCTGATTAGATAACC
ProPpHSP70-0800	CGGTATCGATaagcttACGCATTTTCTGTCTAAATTTGTAATT	TAGAACTAGTggatccTGAACTGCTTGACGCTCAAAAT
ProPpHSP18.5-0800	CGGTATCGATaagcttTTGGGCTAACTCTTTAATTTTGAGG	TAGAACTAGTggatccTGGAAAAATTGATGGGTTTTGTT
ProPpGSTU19-0800	CGGTATCGATaagcttTGACATTAATTTGGTGCTTTGTCA	TAGAACTAGTggatccTGCTAGCTACCTCTTGAGAGTCTCTG
ProPpGSTU7-0800	CGGTATCGATaagcttTCTCAATTAGTTGGCTTGGCTGC	TAGAACTAGTggatccTTTGAAGCCTGCAAGTTCTGAA
ProPpGolS1-0800	CGGTATCGATaagcttATCGGGTACAGAGTAAGAGCACATC	TAGAACTAGTggatccTGTGTGGTAGTGACGTGTCCAAG
ProPpBAM1-0800	CGGTATCGATaagcttAAAAGCAACCCTTCACCACTGT	TAGAACTAGTggatccTCCCGAAGCCAAACAGAAAA
PpHSFA2a-A	tagcagctgcccccgctgtgGAGAATCTGCAAGAAAAACCTAAAAC	agcgggggcagctgctaaTCTCCGCTTTCGACCAATTTC
PpHSFA2a-D	tagatgctgaccccgatgtgGAGAATCTGCAAGAAAAACCTAAAAC	atcggggtcagcatctaaTCTCCGCTTTCGACCAATTTC
